# Supplementary material for: Lactifluusbicapillus (Russulales, Russulaceae), a new species from the Guineo-Congolian rainforest
Source: MycoKeys. 2019 Jan 28;(45):25–39. doi: 10.3897/mycokeys.45.29964 (PMC6361869; doi:10.3897/mycokeys.45.29964)
Supplement: XML Treatment for Lactifluus bicapillus [file mycokeys.45.29964-treatment1.xml]

<!DOCTYPE tp:taxon-treatment
  PUBLIC "-//TaxonX//DTD Taxonomic Treatment Publishing DTD v0 20100105//EN" "tax-treatment-NSO.dtd">
<tp:taxon-treatment xmlns:tp="http://www.plazi.org/taxpub"><tp:treatment-meta><kwd-group><label>Taxon classification</label><kwd><named-content xmlns:xlink="http://www.w3.org/1999/xlink" content-type="kingdom">Fungi</named-content></kwd><kwd><named-content xmlns:xlink="http://www.w3.org/1999/xlink" content-type="order">Russulales</named-content></kwd><kwd><named-content xmlns:xlink="http://www.w3.org/1999/xlink" content-type="family">Russulaceae</named-content></kwd></kwd-group><mixed-citation publication-type="journal"><person-group><name><surname>Crop</surname><given-names>Eske De</given-names></name><name><surname>Lescroart</surname><given-names>Jonas</given-names></name><name><surname>jouonkou</surname><given-names>André-Ledoux</given-names></name><name><surname>Lange</surname><given-names>Ruben De</given-names></name><name><surname>de Putte</surname><given-names>Kobeke Van</given-names></name><name><surname>Verbeken</surname><given-names>Annemieke</given-names></name></person-group><article-title><italic><tp:taxon-name><tp:taxon-name-part taxon-name-part-type="genus" reg="Lactifluus">Lactifluus</tp:taxon-name-part><tp:taxon-name-part taxon-name-part-type="species" reg="bicapillus">bicapillus</tp:taxon-name-part></tp:taxon-name></italic> (<tp:taxon-name><tp:taxon-name-part taxon-name-part-type="order">Russulales</tp:taxon-name-part></tp:taxon-name>, <tp:taxon-name><tp:taxon-name-part taxon-name-part-type="family">Russulaceae</tp:taxon-name-part></tp:taxon-name>), a new species from the Guineo-Congolian rainforest</article-title><source>MycoKeys</source><day>28</day><month>1</month><year>2019</year><volume>2019</volume><issue>45</issue><fpage>25</fpage><lpage>39</lpage><pub-id pub-id-type="doi">10.3897/mycokeys.45.29964</pub-id></mixed-citation></tp:treatment-meta><tp:nomenclature><tp:taxon-name>
              <tp:taxon-name-part taxon-name-part-type="genus" reg="Lactifluus">Lactifluus</tp:taxon-name-part>
              <tp:taxon-name-part taxon-name-part-type="species" reg="bicapillus">bicapillus</tp:taxon-name-part>
              <object-id xmlns:xlink="http://www.w3.org/1999/xlink" content-type="mycobank" xlink:type="simple">827400</object-id>
            </tp:taxon-name><tp:taxon-authority>Lescroart &amp; De Crop</tp:taxon-authority><xref ref-type="fig" rid="F2">Figs 2</xref><xref ref-type="fig" rid="F3">, 3</xref><xref ref-type="fig" rid="F4">, 4</xref></tp:nomenclature><tp:treatment-sec sec-type="diagnosis" id="SECID0EUGAE"><title>Diagnosis.</title><p><italic><tp:taxon-name><tp:taxon-name-part taxon-name-part-type="genus" reg="Lactifluus">Lactifluus</tp:taxon-name-part><tp:taxon-name-part taxon-name-part-type="species" reg="bicapillus">bicapillus</tp:taxon-name-part></tp:taxon-name></italic> differs from <italic><tp:taxon-name><tp:taxon-name-part taxon-name-part-type="genus" reg="Lactifluus">L.</tp:taxon-name-part><tp:taxon-name-part taxon-name-part-type="species" reg="xerampelinus">xerampelinus</tp:taxon-name-part></tp:taxon-name></italic> by its yellowish-orange to dark red cap, fertile lamella edge, a lampropalisade with two types of terminal elements as pileipellis type, and a distribution in the Guineo-Congolian rainforest.</p></tp:treatment-sec><tp:treatment-sec sec-type="Holotype" id="SECID0EQHAE"><title>Holotype.</title><p>CAMEROON. East Region, Haut-Nyong division, Somalomo subdivision, Dja Biosphere Reserve, alt. ca 640 m, <named-content xmlns:xlink="http://www.w3.org/1999/xlink" content-type="dwc:verbatimCoordinates" xlink:type="simple"><named-content content-type="geo-json" specific-use="{&#34;type&#34;:&#34;Point&#34;,&#34;coordinates&#34;:[12.736333,3.363833]}" id="NCID0EZHAE" xlink:type="simple">3°21.83'N, 12°44.18'E</named-content></named-content>, rainforest with <italic><tp:taxon-name><tp:taxon-name-part taxon-name-part-type="genus" reg="Uapaca">Uapaca</tp:taxon-name-part><tp:taxon-name-part taxon-name-part-type="species" reg="paludosa">paludosa</tp:taxon-name-part></tp:taxon-name></italic> and <italic><tp:taxon-name><tp:taxon-name-part taxon-name-part-type="genus" reg="Uapaca">U.</tp:taxon-name-part><tp:taxon-name-part taxon-name-part-type="species" reg="guineensis">guineensis</tp:taxon-name-part></tp:taxon-name></italic>, 14 May 2014, leg.: De Crop &amp; Verbeken, EDC 14-249 (<abbrev xmlns:xlink="http://www.w3.org/1999/xlink" xlink:title="Ghent University" id="ABBRID0EUIAE" xlink:type="simple">GENT</abbrev>!).</p><p><bold>Basidiocarps</bold> medium-sized. <bold>Pileus</bold> 34–79 mm in diameter, firm, infundibuliform to deeply infundibuliform, planoconvex with central depression when younger; margin involute when juvenile, becoming inflexed up to reflexed when older; edge entire, sometimes eroded when older; surface felty to chamois leather-like, often slightly pruinose in the centre, often grooved, concentrically wrinkled, in young specimens completely velutinous and somewhat translucent; rubiginous (7D6–7) in centre, becoming paler and more orange towards the margin (6C5–6 to 5A5–6); young specimens dark reddish or burgundy in centre, to bright orange or yellow at the margin (8F6 to 7B6, to 6A5, 4AG); secondary velum absent. <bold>Stipe</bold> 16–39 × 6–12 mm, cylindrical to slightly tapering downwards, often laterally curved near the base, central to eccentric insertion to pileus, entire or bruised appearance, sometimes with white flocks near the base; surface smooth and felty, sometimes pruinose, yellowish orange (5AB5–6), becoming slightly paler and more yellow near the base and/or lamellae (5A4–5). <bold>Lamellae</bold> intervenose, transvenose, sparingly bifurcating; attachment adnate to decurrent with some lamellae forming a small tooth; juveniles not brittle, rather thin, older specimens brittle to very brittle, thick to very broad; edge entire and concolourous; distant, 3–5 + 6–9 L+l/cm, between 2 lamellae often 3 lamellulae, with regular short long-short pattern; creamy yellow (3A2) to yellowish orange (4A4). <bold>Context</bold> white, with a faint yellow tinge, colour not changing when cut, but in 1 collection (EDC 14-238) becoming brown when damaged, rather solid and full, <!--PageBreak -->smell sweet or not distinct, taste mild. <bold>Latex</bold> white, somewhat astringent, rather abundant, becomes less abundant and more watery with age, mild, colour rarely changing brownish when isolated. <bold>Chemical reactions</bold> unchanging with Fe<sub>2</sub>SO<sub>4</sub>; context faint blue after 5 sec. with guaiac.</p><!--PageBreak --><p><bold>Basidiospores</bold> [6.2]–7.3–7.9–[9.6](10.3) × [4.6]–5.5–5.9–[6.8] μm; ellipsoid, with Q = (1.22)1.31–1.39(1.51); ornamentation amyloid, composed of low ridges and warts, up to 0.2 μm high, forming an incomplete to complete reticulum; plage inamyloid or centrally amyloid. <bold>Basidia</bold> 43–62 × 8–12 μm, rather long, narrowly subclavate, 1-, 2- or 4-spored; content oleiferic. <bold>Sterile elements</bold> abundant, 19.5–40 × 3.5–5.5 μm, not emergent, cylindrical, septate with clamp-like bulges under the septum, with rounded apex. <bold>Pleurocystidia</bold> absent. <bold>Pleuropseudocystidia</bold> very scarce in mature specimens, abundant in young specimens, narrowly and irregular cylindrical to flexuose, 3.3–4.6 μm diam., not emerging, apex obtuse, oleiferic content. <bold>Lamellae-edge</bold> fertile, consisting of basidioles with some basidia. Marginal cells absent. <bold>Hymenophoral trama</bold> cellular, with sphaerocytes and abundant lactifers. <bold>Pileipellis</bold> a lampropalisade, up to 275 μm thick; terminal elements of two types, without transitional forms: the first type long and slender, thick-walled and often septate, with a wide base, up to 7 μm, and growing thinner towards the apex, down to 1–2 μm, length 52–92 μm, often narrowing rather abruptly, and twisted; the second type short and broad, also thick-walled and often septate, not specifically narrower towards the apex, often twisted, 20–44 × 5–7 μm; subpellis composed of mostly rounded cells. <bold>Stipitipellis</bold> similar to pileipellis but not as thick; terminal elements of the long type 52–75 × 5–7 μm; terminal elements of the short type 22–29 × 5–7 μm. <bold>Clamp-connections</bold> absent.</p><fig id="F2" position="float" orientation="portrait"><label>Figure 2.</label><caption><p>Basidiomata of <italic><tp:taxon-name><tp:taxon-name-part taxon-name-part-type="genus" reg="Lactifluus">Lactifluus</tp:taxon-name-part><tp:taxon-name-part taxon-name-part-type="species" reg="bicapillus">bicapillus</tp:taxon-name-part></tp:taxon-name></italic>. <bold>a–c</bold> Basidiomata of <italic><tp:taxon-name><tp:taxon-name-part taxon-name-part-type="genus" reg="Lactifluus">Lactifluus</tp:taxon-name-part><tp:taxon-name-part taxon-name-part-type="species" reg="bicapillus">bicapillus</tp:taxon-name-part></tp:taxon-name></italic> (EDC 12-176, EDC 12-174, holotype EDC 14-249 resp.) <bold>d</bold> Detail of lamellae (EDC 14-176), e) young specimen (EDC 12-169) <bold>f</bold> Detail of latex (EDC 12-169) <bold>g</bold> Detail of brown colour change of the latex (EDC 14-238) (photographs <bold>a–f</bold> by E. De Crop, <bold>g</bold> by A. Verbeken).</p></caption><graphic xmlns:xlink="http://www.w3.org/1999/xlink" xlink:href="mycokeys-45-025-g002.jpg" position="float" orientation="portrait" xlink:type="simple" id="oo_259816.jpg"/></fig><fig id="F3" position="float" orientation="portrait"><label>Figure 3.</label><caption><p>Microscopic features of <italic><tp:taxon-name><tp:taxon-name-part taxon-name-part-type="genus" reg="Lactifluus">Lactifluus</tp:taxon-name-part><tp:taxon-name-part taxon-name-part-type="species" reg="bicapillus">bicapillus</tp:taxon-name-part></tp:taxon-name></italic><bold>a</bold> Basidiocarps (from EDC 12-071, EDC 12-169, EDC 12-174, EDC 12-176, and EDC 14-249) <bold>b</bold> Basidia (from EDC 12-071, and EDC 14-249) <bold>c</bold> Sterile elements from the hymenium (from EDC 12-169) <bold>d</bold> Pleuropseudocystidia (from EDC 12-169) <bold>e</bold> Basidiospores (from EDC 14-249). Illustrations by E. De Crop, J. Lescroart and A. Verbeken. Scale bar: 10 μm.</p></caption><graphic xmlns:xlink="http://www.w3.org/1999/xlink" xlink:href="mycokeys-45-025-g003.jpg" position="float" orientation="portrait" xlink:type="simple" id="oo_259817.jpg"/></fig><fig id="F4" position="float" orientation="portrait"><label>Figure 4.</label><caption><p>Microscopic features of <italic><tp:taxon-name><tp:taxon-name-part taxon-name-part-type="genus" reg="Lactifluus">Lactifluus</tp:taxon-name-part><tp:taxon-name-part taxon-name-part-type="species" reg="bicapillus">bicapillus</tp:taxon-name-part></tp:taxon-name></italic> (continued) <bold>a</bold> Terminal elements of the pileipellis (from EDC 12-071) <bold>b</bold> Terminal elements of the stipitipellis (from EDC 12-176) <bold>c</bold> Section through the pileipellis (from holotype EDC 14-249). Illustrations by E. De Crop and J. Lescroart. Scale bar: 10 μm.</p></caption><graphic xmlns:xlink="http://www.w3.org/1999/xlink" xlink:href="mycokeys-45-025-g004.jpg" position="float" orientation="portrait" xlink:type="simple" id="oo_259818.jpg"/></fig></tp:treatment-sec><tp:treatment-sec sec-type="distribution" id="SECID0EFKAE"><title>Distribution.</title><p>Known from Cameroon and Gabon.</p></tp:treatment-sec><tp:treatment-sec sec-type="ecology" id="SECID0EKKAE"><title>Ecology.</title><p>Guineo-Congolian rainforest, scattered on forest floor under <italic><tp:taxon-name><tp:taxon-name-part taxon-name-part-type="genus" reg="Gilbertiodendron">Gilbertiodendron</tp:taxon-name-part><tp:taxon-name-part taxon-name-part-type="species" reg="dewevrei">dewevrei</tp:taxon-name-part></tp:taxon-name></italic>, <italic><tp:taxon-name><tp:taxon-name-part taxon-name-part-type="genus" reg="Uapaca">Uapaca</tp:taxon-name-part><tp:taxon-name-part taxon-name-part-type="species" reg="guineensis">guineensis</tp:taxon-name-part></tp:taxon-name></italic>, <italic><tp:taxon-name><tp:taxon-name-part taxon-name-part-type="genus" reg="Uapaca">U.</tp:taxon-name-part><tp:taxon-name-part taxon-name-part-type="species" reg="acuminata">acuminata</tp:taxon-name-part></tp:taxon-name></italic>, and <italic><tp:taxon-name><tp:taxon-name-part taxon-name-part-type="genus" reg="Uapaca">U.</tp:taxon-name-part><tp:taxon-name-part taxon-name-part-type="species" reg="paludosa">paludosa</tp:taxon-name-part></tp:taxon-name></italic>.</p></tp:treatment-sec><tp:treatment-sec sec-type="etymology" id="SECID0E3LAE"><title>Etymology.</title><p>A combination of ‘bi’ and ‘capillus’, referring to the two types of terminal elements in the pileipellis and stipitipellis.</p><!--PageBreak --><!--PageBreak --><!--PageBreak --></tp:treatment-sec><tp:treatment-sec sec-type="conservation status" id="SECID0EEMAE"><title>Conservation status.</title><p>Unknown.</p></tp:treatment-sec><tp:treatment-sec sec-type="material" id="SECID0EJMAE"><title>Specimens examined.</title><p>Cameroon. East Region, Haut-Nyong division, Somalomo subdivision, Koulou village, alt. ca 650 m, <named-content xmlns:xlink="http://www.w3.org/1999/xlink" content-type="dwc:verbatimCoordinates" xlink:type="simple"><named-content content-type="geo-json" specific-use="{&#34;type&#34;:&#34;Point&#34;,&#34;coordinates&#34;:[12.741667,3.393500]}" id="NCID0ESMAE" xlink:type="simple">3°23.61'N, 12°44.50'E</named-content></named-content>, rainforest, <italic><tp:taxon-name><tp:taxon-name-part taxon-name-part-type="genus" reg="Gilbertiodendron">Gilbertiodendron</tp:taxon-name-part><tp:taxon-name-part taxon-name-part-type="species" reg="dewevrei">dewevrei</tp:taxon-name-part></tp:taxon-name></italic>, <italic><tp:taxon-name><tp:taxon-name-part taxon-name-part-type="genus" reg="Uapaca">Uapaca</tp:taxon-name-part><tp:taxon-name-part taxon-name-part-type="species" reg="guineensis">guineensis</tp:taxon-name-part></tp:taxon-name></italic>, <italic><tp:taxon-name><tp:taxon-name-part taxon-name-part-type="genus" reg="Uapaca">U.</tp:taxon-name-part><tp:taxon-name-part taxon-name-part-type="species" reg="acuminata">acuminata</tp:taxon-name-part></tp:taxon-name></italic>, 15 May 2012, De Crop, EDC 12-071 (<abbrev xmlns:xlink="http://www.w3.org/1999/xlink" xlink:title="Ghent University" id="ABBRID0EYNAE" xlink:type="simple">GENT</abbrev>); East Region, Haut-Nyong division, Lomié subdivision, Bosquet village, alt. ca 610 m, <named-content xmlns:xlink="http://www.w3.org/1999/xlink" content-type="dwc:verbatimCoordinates" xlink:type="simple"><named-content content-type="geo-json" specific-use="{&#34;type&#34;:&#34;Point&#34;,&#34;coordinates&#34;:[13.889333,3.130333]}" id="NCID0E6NAE" xlink:type="simple">3°07.82'N, 13°53.36'E</named-content></named-content>, rainforest with many <italic><tp:taxon-name><tp:taxon-name-part taxon-name-part-type="genus" reg="Uapaca">Uapaca</tp:taxon-name-part></tp:taxon-name></italic> trees, on a riverbank, <italic><tp:taxon-name><tp:taxon-name-part taxon-name-part-type="genus" reg="Uapaca">Uapaca</tp:taxon-name-part><tp:taxon-name-part taxon-name-part-type="species" reg="guineensis">guineensis</tp:taxon-name-part></tp:taxon-name></italic>, 24 May 2012, De Crop, EDC 12-169 (<abbrev xmlns:xlink="http://www.w3.org/1999/xlink" xlink:title="Ghent University" id="ABBRID0EWOAE" xlink:type="simple">GENT</abbrev>); Ibidem, <italic><tp:taxon-name><tp:taxon-name-part taxon-name-part-type="genus" reg="Gilbertiodendron">Gilbertiodendron</tp:taxon-name-part><tp:taxon-name-part taxon-name-part-type="species" reg="dewevrei">dewevrei</tp:taxon-name-part></tp:taxon-name></italic>, De Crop, EDC 12-174 (<abbrev xmlns:xlink="http://www.w3.org/1999/xlink" xlink:title="Ghent University" id="ABBRID0EFPAE" xlink:type="simple">GENT</abbrev>); Ibidem, <italic><tp:taxon-name><tp:taxon-name-part taxon-name-part-type="genus" reg="Uapaca">Uapaca</tp:taxon-name-part><tp:taxon-name-part taxon-name-part-type="species" reg="guineensis">guineensis</tp:taxon-name-part></tp:taxon-name></italic>, EDC 12-176 (<abbrev xmlns:xlink="http://www.w3.org/1999/xlink" xlink:title="Ghent University" id="ABBRID0EUPAE" xlink:type="simple">GENT</abbrev>); East Region, Haut-Nyong division, Somalomo subdivision, Dja Biosphere Reserve, alt. ca 650 m, <named-content xmlns:xlink="http://www.w3.org/1999/xlink" content-type="dwc:verbatimCoordinates" xlink:type="simple"><named-content content-type="geo-json" specific-use="{&#34;type&#34;:&#34;Point&#34;,&#34;coordinates&#34;:[12.735833,3.365000]}" id="NCID0E2PAE" xlink:type="simple">3°21.90'N, 12°44.15'E</named-content></named-content>, rainforest, <italic><tp:taxon-name><tp:taxon-name-part taxon-name-part-type="genus" reg="Uapaca">Uapaca</tp:taxon-name-part><tp:taxon-name-part taxon-name-part-type="species" reg="paludosa">paludosa</tp:taxon-name-part></tp:taxon-name>, <tp:taxon-name><tp:taxon-name-part taxon-name-part-type="genus" reg="Uapaca">U.</tp:taxon-name-part><tp:taxon-name-part taxon-name-part-type="species" reg="guineensis">guineensis</tp:taxon-name-part></tp:taxon-name></italic>, 14 May 2014, De Crop &amp; Verbeken, EDC 14-238 (<abbrev xmlns:xlink="http://www.w3.org/1999/xlink" xlink:title="Ghent University" id="ABBRID0EVQAE" xlink:type="simple">GENT</abbrev>); Ibidem, alt. ca 640 m, <named-content xmlns:xlink="http://www.w3.org/1999/xlink" content-type="dwc:verbatimCoordinates" xlink:type="simple"><named-content content-type="geo-json" specific-use="{&#34;type&#34;:&#34;Point&#34;,&#34;coordinates&#34;:[12.736333,3.363833]}" id="NCID0E3QAE" xlink:type="simple">3°21.83'N, 12°44.18'E</named-content></named-content>, De Crop &amp; Verbeken, EDC 14-249 (<abbrev xmlns:xlink="http://www.w3.org/1999/xlink" xlink:title="Ghent University" id="ABBRID0EBRAE" xlink:type="simple">GENT</abbrev>); Ibidem, alt. ca 650 m, <named-content xmlns:xlink="http://www.w3.org/1999/xlink" content-type="dwc:verbatimCoordinates" xlink:type="simple"><named-content content-type="geo-json" specific-use="{&#34;type&#34;:&#34;Point&#34;,&#34;coordinates&#34;:[12.757000,3.331167]}" id="NCID0EIRAE" xlink:type="simple">3°19.87'N, 12°45.42'E</named-content></named-content>, rainforest, near the river, <italic><tp:taxon-name><tp:taxon-name-part taxon-name-part-type="genus" reg="Uapaca">Uapaca</tp:taxon-name-part></tp:taxon-name></italic> sp., 17/05/2014, De Crop &amp; Verbeken, EDC 14-284 (<abbrev xmlns:xlink="http://www.w3.org/1999/xlink" xlink:title="Ghent University" id="ABBRID0EURAE" xlink:type="simple">GENT</abbrev>).</p></tp:treatment-sec></tp:taxon-treatment>
